# Supplementary material for: Role of Endoscopic Ultrasound-Guided Fine Needle Aspiration (EUS-FNA) in the Diagnosis of Suspicious Malignant Esophageal Strictures
Source: J Clin Med. 2023 Mar 9;12(6):2153. doi: 10.3390/jcm12062153 (PMC10057162; doi:10.3390/jcm12062153)
Supplement: Supplementary file 1 [file jcm-12-02153-s001.zip]

Archive with 1 entries (1 files):
- jcm-2247977-supplementary.pdf
